# Supplementary material for: Efficient Isolation of Lymphocytes and Myogenic Cells from the Tissue of Muscle Regeneration
Source: Cells. 2022 May 26;11(11):1754. doi: 10.3390/cells11111754 (PMC9179359; doi:10.3390/cells11111754)
Supplement: Supplementary file 1 [file cells-11-01754-s001.zip]

Archive with 1 entries (1 files):
- cells-1736459-supplementary.pdf
